# Supplementary material for: Incidence and Long-Term Outcomes of Biliary Tract Cancers in Olmsted County, Minnesota from 1976 to 2018
Source: Cancers (Basel). 2024 Jul 31;16(15):2720. doi: 10.3390/cancers16152720 (PMC11311608; doi:10.3390/cancers16152720)
Supplement: Supplementary file 1 [file cancers-16-02720-s001.zip]

Archive with 1 entries (1 files):
- cancers-3052912-supplementary.pdf
